# Supplementary material for: Gout inheritance in an extended Chinese family analyzed by whole-exome sequencing: A case-report
Source: Medicine (Baltimore). 2020 Jun 19;99(25):e20057. doi: 10.1097/MD.0000000000020057 (PMC7310917; doi:10.1097/MD.0000000000020057)
Supplement: Supplemental Digital Content [file medi-99-e20057-s001.xls]

## Sheet: Gout_or_UC_related_loci_in_EAS
CHR_ID	CHR_POS	REPORTED GENE(S)	MAPPED_GENE	UPSTREAM_GENE_ID	DOWNSTREAM_GENE_ID	SNP_GENE_IDS	UPSTREAM_GENE_DISTANCE	DOWNSTREAM_GENE_DISTANCE	STRONGEST SNP-RISK ALLELE	SNPS	CONTEXT
1	145744615	NBPF10, NBPF20	RNF115			27246			rs12123298-?	rs12123298	3_prime_UTR_variant
1	145707383	NR	PDZK1			5174			rs1797052-?	rs1797052	5_prime_UTR_variant
1	155192276	MUC1	MUC1			4582			rs4072037-?	rs4072037	splice_acceptor_variant
2	27508073	GCKR	GCKR			2646			rs1260326-?	rs1260326	missense_variant
2	169343942	LRP2	LRP2			4036			rs16856823-?	rs16856823	intron_variant
2	169154948	NR	LRP2			4036			rs2075251-?	rs2075251	intron_variant
2	61224609	USP34	USP34			9736			rs7570707-?	rs7570707	intron_variant
2	27518370	GCKR	GCKR			2646			rs780094-T	rs780094	intron_variant
3	187999752	intergenic	LOC107986166			107986166			rs4686914-T	rs4686914	intron_variant
3	187969286	intergenic	LOC105374266			105374266			rs9820070-C	rs9820070	intron_variant
4	10000237	SLC2A9	SLC2A9, LOC105374476			56606, 105374476			rs1014290-T	rs1014290	intron_variant
4	9914117	SLC2A9	SLC2A9			56606			rs11722228-T	rs11722228	intron_variant
4	48026080	NIPAL1	NIPAL1			152519			rs11733284-A	rs11733284	intron_variant
4	9925343	SLC2A9	SLC2A9			56606			rs13129697-?	rs13129697	intron_variant
4	88118477	ABCG2	ABCG2			9429			rs1871744-T	rs1871744	intron_variant
4	88131171	ABCG2, PKD2	ABCG2			9429			rs2231142-?	rs2231142	missense_variant
4	88038770	ABCG2	PKD2			5311			rs2725220-C	rs2725220	intron_variant
4	88051854	ABCG2	PKD2			5311			rs2728104-C	rs2728104	intron_variant
4	88143429	ABCG2	ABCG2			9429			rs3114018-?	rs3114018	intron_variant
4	88162514	ABCG2	ABCG2			9429			rs3114020-C	rs3114020	intron_variant
4	10027243	NR	SLC2A9			56606			rs34325511-?	rs34325511	intron_variant
4	9985700	SLC2A9	SLC2A9			56606			rs3733589-G	rs3733589	synonymous_variant
4	9985602	SLC2A9	SLC2A9			56606			rs3733590-G	rs3733590	intron_variant
4	9993558	SLC2A9	SLC2A9, LOC105374476			56606, 105374476			rs3775948-?	rs3775948	intron_variant
4	88139757	ABCG2	ABCG2			9429			rs4148152-C	rs4148152	intron_variant
4	88133515	ABCG2	ABCG2			9429			rs4148155-?	rs4148155	intron_variant
4	9987609	NR	SLC2A9			56606			rs4385059-?	rs4385059	intron_variant
4	88174538	NR	ABCG2			9429			rs55930652-?	rs55930652	intron_variant
4	10021983	NR	SLC2A9			56606			rs61112052-?	rs61112052	intron_variant
4	9771730	NR	SLC2A9			56606			rs73221597-?	rs73221597	intron_variant
4	10034522	NR	SLC2A9			56606			rs76099163-?	rs76099163	non_coding_transcript_exon_variant
4	9983752	SLC2A9	SLC2A9			56606			rs7679724-?	rs7679724	intron_variant
6	25830070	SLC17A1	SLC17A1			6568			rs1165176-G	rs1165176	intron_variant
6	25812922	SLC17A1	SLC17A1			6568			rs1165196-?	rs1165196	missense_variant
6	127172466	RSPO3	RSPO3, LOC105377989			84870, 105377989			rs6569474-A	rs6569474	intron_variant
6	24480067	GPLD1	GPLD1			2822			rs6911965-C	rs6911965	intron_variant
6	43367017	ZNF318	ZNF318			24149			rs9394948-?	rs9394948	intron_variant
8	75550312	HNF4G	HNF4G			3174			rs1828911-?	rs1828911	intron_variant
8	94962852	TP53INP1, NDUFAF6	NDUFAF6			137682			rs7835379-?	rs7835379	intron_variant
10	87149155	FAM35A	FAM35A			54537			rs11202346-?	rs11202346	intron_variant
10	117722792	EMX2, RAB11FIP2	LOC107984274			107984274			rs1886603-?	rs1886603	intergenic_variant
10	87159562	FAM35A	FAM35A			54537			rs7903456-A	rs7903456	intron_variant
10	58523248	BICC1	BICC1			80114			rs9416703-?	rs9416703	intron_variant
11	65600852	MAP3K11	MAP3K11			4296			rs10791821-G	rs10791821	intron_variant
11	65489858	NR	LOC105369346			105369346			rs1152620-?	rs1152620	intergenic_variant
11	64077822	NR	FLRT1, MACROD1			23769, 28992			rs1212642-?	rs1212642	intron_variant
11	64125482	NR	MACROD1			28992			rs139612658-?	rs139612658	intron_variant
11	64092279	NR	FLRT1, MACROD1			23769, 28992			rs1807304-?	rs1807304	intron_variant
11	9836202	SBF2	SBF2			81846			rs2220970-?	rs2220970	intron_variant
11	64668434	SLC22A12	NRXN2			9379			rs2285340-A	rs2285340	intron_variant
11	66283241	CNIH-2	CNIH2			254263			rs4073582-C	rs4073582	splice_region_variant
11	64696613	NRXN2	NRXN2			9379			rs504915-?	rs504915	intron_variant
11	64657495	NRXN2	NRXN2			9379			rs57633992-?	rs57633992	intron_variant
11	64754594	NR	PYGM			5837			rs625172-?	rs625172	intron_variant
11	64968906	NR	C11orf85			283129			rs74365834-?	rs74365834	intron_variant
11	30727543	MPPED2, DCDC5	LOC101928316			101928316			rs963837-?	rs963837	intergenic_variant
12	111269073	CUX2	CUX2			23316			rs4766566-T	rs4766566	intron_variant
12	111803962	ALDH2	ALDH2			217			rs671-A	rs671	missense_variant
12	111280427	CUX2	CUX2			23316			rs79105258-?	rs79105258	intron_variant
15	98746378	IGF1R	IGF1R			3480			rs59350108-?	rs59350108	intron_variant
16	80150416	LINC01229, LOC102724084	LOC105371357			105371357			rs12325508-?	rs12325508	intron_variant
16	79719674	NR	LOC105371356			105371356			rs144899207-?	rs144899207	intron_variant
16	79611165	NR	LOC101928230			101928230			rs7500349-?	rs7500349	intergenic_variant
16	79612092	MAF	LOC101928230			101928230			rs889472-C	rs889472	intergenic_variant
17	61379228	BCAS3	BCAS3			54828			rs9895661-?	rs9895661	non_coding_transcript_exon_variant
18	45651657	SLC14A2	SLC14A2, LOC105372093			8170, 105372093			rs4890568-G	rs4890568	intron_variant
18	45622439	SLC14A2	SLC14A2			8170			rs7232775-C	rs7232775	intron_variant
20	58888417	LOC101927932	GNAS, LOC101927932			2778, 101927932			rs6026578-?	rs6026578	non_coding_transcript_exon_variant

## Sheet: EAS_loci_within_captured_region
CHR_ID	CHR_POS	REPORTED GENE(S)	MAPPED_GENE	UPSTREAM_GENE_ID	DOWNSTREAM_GENE_ID	SNP_GENE_IDS	UPSTREAM_GENE_DISTANCE	DOWNSTREAM_GENE_DISTANCE	STRONGEST SNP-RISK ALLELE	SNPS	CONTEXT
1	155192276	MUC1	MUC1			4582			rs4072037-?	rs4072037	splice_acceptor_variant
2	27508073	GCKR	GCKR			2646			rs1260326-?	rs1260326	missense_variant
4	88131171	ABCG2, PKD2	ABCG2			9429			rs2231142-?	rs2231142	missense_variant
4	9985700	SLC2A9	SLC2A9			56606			rs3733589-G	rs3733589	synonymous_variant
4	9985602	SLC2A9	SLC2A9			56606			rs3733590-G	rs3733590	intron_variant
4	88139757	ABCG2	ABCG2			9429			rs4148152-C	rs4148152	intron_variant
6	25812922	SLC17A1	SLC17A1			6568			rs1165196-?	rs1165196	missense_variant
6	24480067	GPLD1	GPLD1			2822			rs6911965-C	rs6911965	intron_variant
11	64668434	SLC22A12	NRXN2			9379			rs2285340-A	rs2285340	intron_variant
11	66283241	CNIH-2	CNIH2			254263			rs4073582-C	rs4073582	splice_region_variant
11	64754594	NR	PYGM			5837			rs625172-?	rs625172	intron_variant
12	111803962	ALDH2	ALDH2			217			rs671-A	rs671	missense_variant
20	58888417	LOC101927932	GNAS, LOC101927932			2778, 101927932			rs6026578-?	rs6026578	non_coding_transcript_exon_variant
